# Supplementary material for: The Human Myofibroblast Marker Xylosyltransferase-I: A New Indicator for Macrophage Polarization
Source: Biomedicines. 2022 Nov 9;10(11):2869. doi: 10.3390/biomedicines10112869 (PMC9687871; doi:10.3390/biomedicines10112869)
Supplement: Supplementary file 1 [file biomedicines-10-02869-s001.zip]

Archive with 1 entries (1 files):
- biomedicines-1970946-supplementary.pdf
